# Supplementary material for: Prevalence and Risk Factors for Bartonella spp. and Haemoplasma Infections in Cats from Greece
Source: Vet Sci. 2022 Jul 3;9(7):337. doi: 10.3390/vetsci9070337 (PMC9315813; doi:10.3390/vetsci9070337)
Supplement: Supplementary file 1 [file vetsci-09-00337-s001.zip]

Archive with 1 entries (1 files):
- Questionnaire S1.pdf
